# Supplementary material for: Metazoan parasite infracommunities of the dusky flounder (Syacium papillosum) as bioindicators of environmental conditions in the continental shelf of the Yucatan Peninsula, Mexico
Source: Parasit Vectors. 2019 May 31;12:277. doi: 10.1186/s13071-019-3524-6 (PMC6545031; doi:10.1186/s13071-019-3524-6)
Supplement: Supplementary file 1 — Additional file 1: Table S1. Environmental variables of sediment, water and organisms from sampling sites on the YS. [file 13071_2019_3524_MOESM1_ESM.xls]

## Sheet: Table S1
Additional file 1: Table S1. Geographic positions of the sampling sites where fish were obtained, the number of dusky flounders (Syacium papillosum) collected and the environmental variables recorded for each sampling site. The codes for each one of the symbols and acronyms are provided below the table.
Sampling site	Code given by Project	Longitude (DD)	Latitude (DD)	Number of Syacium papillosum per site	Total number of parasite species	Total number of parasites	Fishing effort	Water Depth (m)	Oxygen (mg/l)	Temperature (°C)	Salinity (UPS)	V (µg/kg)	Ni (µg/kg)	Cd (µg/kg)	Pb (µg/kg)	Al (µg/kg)	Clh-a (mg/m3)	NO3 (µm)	NO2 (µm)	NH4 (µm)	PO4(µm)	SiO4 (µm)	O2 (mg/l)	FITSPP (N. sp)	FITABU(cel/l)	ZOOVOL (ml/100m3)	ZOOPE (ml/100m3)	ZOOABU (N. org)	ZOODEN (org/100m3)	ICTABU (N. org)	ICTDEN(org/100m3)	ABH(UFC/ml)	ABDH(UFC/ml)	ABDHBH(%)	SBH (UFC/ml)	SBDH (UFC/ml)	SBDHBH(%)	ASUMALI (µg/l)	ASUMPAHs (µg/l)	AUCM (µg/l)	SSUMALI (µg/kg)	SSUMPAH (µg/kg)	SUCM ( µg/kg)	MEGASPP	MEGABU (total/10000m2)	MEGABIOM (g/10000m2)	INFASPP (spp/0.25m2)	INFABU (Abu/0.25m2)	NECSPP
1	F29	22.3303	-90.2374	10	23	3025	3.25	100	0	0	0	0.00279209	0.00879408	0.00221668	0.000686448	2.53459	0.75	4.443	0.1	0.1	0.71	3.426	2.19	8	23290	6.492	3.977	17129	2316.8	0	0	5450	40	0.73	2137500	2300	0.108	10.539	0.1042	3.566	749.438	18.0113	4623.08	9	34.208	2601.46	15	17	32
2	G34	22.437	-89.5168	8	22	1918	3.25	100	0	22.45	36.47	0.0251207	0.0459963	0.00154403	0.00436173	28.9001	0.75	4.443	0.1	0.1	0.71	3.426	2.19	8	23290	6.492	3.977	17129	2316.8	2	0.3	5450	40	0.73	2137500	2300	0.108	10.539	0.1042	3.566	749.438	18.0113	4623.08	21	154.936	558.028	15	17	15
3	G35	23.0419	-89.5679	3	12	1196	3.25	200	0	0	0	0	0	0	0	0	0.29	2.325	0.189	0.1	0.03	5.773	2.38	0	0	1.323	0.961	5992	834.7	17	2.4	2050	110	5.37	4680000	2300	0.049	1.869	0.0107	0	232.883	32.7621	2360.54	9	45.551	906.298	17	25	7
4	H39	22.4947	-89.2632	7	25	2278	4.625	100	5.63	23.07	36.45	0.0142178	0.0344807	0.00166716	0.004587	20.754	0.75	1.482	0.299	0.1	0.178	3.519	2.56	11	10950	0.85	0.553	8662	1227.7	2	0.3	3050	140	4.59	1035000	2100	0.203	10.467	0.1613	1.929	246.687	33.1218	2157.09	11	147.883	293.847	3	6	9
5	H40	23.169	-89.2997	1	7	218	4	200	0	0	0	0	0	0	0	0	0.29	2.325	0.189	0.1	0.03	5.773	2.38	0	0	1.323	0.961	5992	834.7	17	2.4	2050	110	5.37	4680000	2300	0.049	1.869	0.0107	0	232.883	32.7621	2360.54	4	81.039	1165.91	17	25	8
6	I43	22.5306	-89.0142	10	24	4870	8.1	50	4.22	23.9	36.53	0.0145785	0.0143759	0.00213941	0.00404174	7.792	1.7	2.695	1.793	0.442	0.947	2.037	1.81	20	38720	2.016	1.318	10233	1587	10	1.6	10050	1500	14.93	18000	2300	12.778	8.124	0.0964	6.805	285.716	18.4662	0	14	118.491	1202.37	10	10	17
7	J48	22.3727	-88.3789	9	29	2533	8.1	50	5.88	22.66	36.53	0.00770017	0.0134324	0.00159029	0.00229091	6.93912	1.7	1.375	0.419	1.546	1.166	0.412	1.73	11	27430	2.287	1.156	9642	1225.1	33	4.2	6050	210	3.47	472500	3300	0.698	1.167	0.0156	0	593.129	4.44784	3944.67	0	0	0	13	29	34
8	L59	23.1833	-87.373	9	23	3365	8.1	100	2.32	26.06	36.6	0.0148475	0.0276612	0.00220921	0.0032317	7.81217	1.08	1.959	0.356	1.884	0.245	0.206	2.65	15	34700	1.202	0.937	2205	264.9	14	1.7	2750	40	1.45	26600	2300	8.647	2.989	0.0114	3.703	4629.63	0.412226	1900.43	12	28.527	430.861	6	6	28
9	O73	22.0424	-86.5512	8	25	2356	5.3	40	5.81	23.76	36.8	0.0136079	0.0106113	0.00243584	0.00187254	3.41778	0.75	1.029	0.063	0.1	0.03	0.722	2.43	19	22530	0.944	0.614	14652	1729.3	28	3.3	5050	210	4.16	2047500	4600	0.225	9.355	0.0193	5.16	960.024	42.5339	2507.76	0	0	0	57	111	19
10	O75	22.1514	-86.484	10	34	5355	5.3	100	0	0	0	0	0	0	0	0	0.31	2.456	0.147	0.1	0.552	1.546	2.35	31	20991	1.657	1.025	8264	1245.2	21	3.2	9600	110	1.15	12352500	2300	0.019	2.536	0.0283	0.596	75.4756	37.6204	1244.25	17	15.554	113.158	4	8	21
11	P78	21.4695	-86.4371	10	28	2383	8.75	40	3.31	24.76	36.72	0	0	0	0	0	2.08	1.092	0.147	0.097	0.061	1.031	2.58	45	12026	0.839	0.284	2425	313.2	32	4.1	6950	30	0.43	2790000	2300	0.082	2.958	0.0287	0	728.186	6.30763	1756.23	5	104.024	1252.16	26	45	17
12	P79	21.5631	-86.3439	9	29	3973	8.75	50	3.93	23.81	36.78	0	0	0	0	0	0.42	3.368	0.231	0.821	0.184	3.711	2.42	14	21150	2.15	1.577	4413	632.6	42	6	4350	40	0.92	2317500	2300	0.099	2.048	0.0298	0.831	576.692	6.41652	1639.39	18	53.44	626.839	3	2	26
13	P80	21.5603	-86.3387	7	26	1380	5.5	100	1.51	23.19	36.81	0.000876538	0.012061	0.00188918	0.00191796	6.69714	0.31	2.456	0.147	0.1	0.552	1.546	2.35	31	20991	1.657	1.025	8264	1245.2	21	3.2	9600	110	1.15	12352500	2300	0.019	2.536	0.0283	0.596	75.4756	37.6204	1244.25	6	7.894	201.102	4	8	28
14	A3	20.466	-92.0524	7	19	2426	5.5	50	0	0	0	0	0	0	0	0	2.38	0.728	0.179	0.1	0.03	2.871	2.79	28	29400	2.2	1.514	7305	1285.9	86	15.1	4200	70	1.67	180000	7000	3.889	7.58	0.101	7.584	454.894	23.2838	1384.19	41	522.18	11517.9	26	37	18
15	A4	20.4661	-92.2179	2	8	213	8.375	100	0	0	0	0	0	0	0	0	0.75	4.443	0.1	0.1	0.71	3.426	2.19	8	23290	6.492	3.977	17129	2316.8	2	0.3	5450	40	0.73	2137500	2300	0.108	10.539	0.1042	3.566	749.438	18.0113	4623.08	9	21.051	280.004	15	17	23
16	A5	20.4671	-92.266	8	13	932	8.375	200	0	0	0	0	0	0	0	0	0.29	14.195	0.01	0.221	1.065	4.445	1.8	7	1906	1.323	0.961	5992	834.7	17	2.4	73400	40	0.05	1350000	4600	0.341	6.611	0.0231	2.084	1781.73	66.112	1010.14	54	1071.97	6156.56	3	4	11
17	B8	21.1107	-91.5602	9	23	2309	8.375	50	0	0	0	0	0	0	0	0	2.38	0.728	0.179	0.1	0.03	2.871	2.79	28	29400	2.2	1.514	7305	1285.9	86	15.1	4200	70	1.67	180000	7000	3.889	7.58	0.101	7.584	454.894	23.2838	1384.19	46	76.678	4270.36	26	37	39
Variables	Full name of the variable
DD	Decimal degrees
V (µg/kg)	Vanadium
Ni (µg/kg)	Nickel
Cd (µg/kg)	Cadmium
Pb (µg/kg)	Lead
Al (µg/kg)	Aluminium
Clh-a (mg/m3)	Chlorophyll A
NO3 (µm)	Nitrate
NO2 (µm)	Nitrogen dioxide
NH4 (µm)	Ammonium
PO4(µm)	Phosphate
SiO4 (µm)	Silicate
O2 (mg/l)	Oxygen
FITSPP (N. sp)	Number of phytoplankton species
FITABU(cel/l)	Number of phytoplankton cells
ZOOVOL (ml/100m3)	Volume of zooplancton
ZOOPE (ml/100m3)	Zooplankton species
ZOOABU (N. org)	Zooplankton abundance
ZOODEN (org/100m3)	Zooplankton density
ICTABU (N. org)	Icthyoplankton abundance
ICTDEN(org/100m3)	Icthyoplankton density
ABH(UFC/ml)	Heterotrophic bacteria in water
ABDH(UFC/ml)	Hydrocarbonoclastic bacteria in water
ABDHBH(%)	Ratio of Hydrocarbonoclastic bacteria by heterotrophic bacteria in water
SBH (UFC/ml)	Heterotrophic bacteria in sediments
SBDH (UFC/ml)	Hydrocarbonoclastic bacteria in sediments
SBDHBH(%)	Ratio of Hydrocarbonoclastic bacteria by heterotrophic bacteria in sediments
ASUMALI (µg/l)	Sum of aliphatic hydrocarbons in water
ASUMPAHs (µg/l)	Sum of polyaromatic hydrocarbons in water
AUCM (µg/l)	Unresolved complex mixture in water
SSUMALI (µg/kg)	Sum of aliphatic hydrocarbons in sediments
SSUMPAH (µg/kg)	Sum of polyaromatic hydrocarbons in sediments
SUCM ( µg/kg)	Unresolved complex mixture in sediments
MEGASPP	Megafauna species number
MEGABU (total/10000m2)	Megafauna abundance
MEGABIOM (g/10000m2)	Megafauna biomass
INFASPP (spp/0.25m2)	Number of infaunal species
INFABU (Abu/0.25m2)	Abundance of infaunal individuals
NECSPP	Number of fish species
NECIND (nd/1000m2)	Number of fish individuals
NECBIOM (g/1000m2)	Fish biomass
OSUMPAH (µg/Kg)	Sum of the concentrations of polyaromatic hydrocarbons in organisms
[truncated: 3 more columns]
